# Supplementary material for: The Current State of Visualization Techniques in Endoscopic Skull Base Surgery
Source: Brain Sci. 2022 Oct 3;12(10):1337. doi: 10.3390/brainsci12101337 (PMC9599272; doi:10.3390/brainsci12101337)
Supplement: Supplementary file 1 [file brainsci-12-01337-s001.zip]

Archive with 1 entries (1 files):
- brainsci-1932360-supplementary.mp4
